# Supplementary material for: Development of a Fluorescent Assay and Imidazole-Containing Inhibitors by Targeting SARS-CoV-2 Nsp13 Helicase
Source: Molecules. 2024 May 14;29(10):2301. doi: 10.3390/molecules29102301 (PMC11124022; doi:10.3390/molecules29102301)
Supplement: Supplementary file 1 [file molecules-29-02301-s001.zip]

Archive with 1 entries (1 files):
- molecules-2986837-supplementary.pdf
